# Supplementary material for: Careful with understudied phyla: The case of chaetognath
Source: BMC Evol Biol. 2008 Sep 17;8:251. doi: 10.1186/1471-2148-8-251 (PMC2566580; doi:10.1186/1471-2148-8-251)
Supplement: Additional file 7 — Unit of the 5S cluster including the two splice-leader genes organized in tandem, the splice-leader sequences and the outrons. Primers employed for amplification are also specified. [file 1471-2148-8-251-S7.fast]

> gDNA
GATCGGACGAGAACTGGTGTGTTCAACGTGATATGGTCGTAGGCATATGTAAGAAGGCAA
AAATTGGATTTATTTATTTTCATAATAATGTGTCTTGATTACCTAGTGTATGGCCACAGG
CATCAGAATTATTTGGAATCAGAATTTTGCTGTATTTAGAGTTAATGTCATATACCTTTT
TAATTTGGTTACATATTCGTCATGTTTGACACTATTTTGTTGTCTATAATAGGTCTCCTG
ATTTATTGATTTTTAAAGTTGAGGTAAGTCAGCCTTTTGTTTACTTCTAGAGGGAACAAG
ACTTCTTATTTGCATATAAGGGTCAAGGAATTTTGGTTGAGACATGTTTTGAGAAAGTAA
TGTTTCAATTTATAACAGTATTGCAAAAATTACTACTTTTTCTATTTTTTTTCTACCTAC
CTAACAATTCAAGCTTTGCGATATATACTAAAGCTTCTGTAATTAGATTTTCATGGCAAT
ATTGTTCATAATGAACAGAGGATATGAACTCATTAAAGGGAATTACGTGAAACTTAATTG
ATCAAAAAATTTGTCTTATAATATAGAAGCTTATTAATAAGTACTATCAATTTGTTTAAA
GTATGTAACTTAACCATAATACTATGGTTTCCTCTATAGAAGAGGTACCTCAGAGCCTTG
CGCGTGAAGATAATTATATCAAGTATGAGCTGTATTTATAAATTCTCTCTCCTGTTTGGG
TTTAGAAGAAAAGCAATGTTTTGTTTTCCACCAGATAGAGTAATAGTTCTATGCTTTGCA
TGTTGAGGGGAAATAGTTGAAAACTGATGCTTTTGTAACATAATGTGCAGTAAATAACAC
TATCATGTATAAGGTAAAATAAAAGAATAATATTTTTTTTTAATTTTTCAACAATTGTTT
TTCATTGTGGTGTTAAAAATTAGATCTGTTTTTTCATTTTGCTTTGATAACAATTCGTTT
TTTAATGAAGTTGGCATTTTGGCCAAGTTAACCACCTTCACATTATGTAAGACTTTGAAA
ATTTTATCCTAAAAGGTTGAAGCTTATAATTGAGTAGTTTCAATTTGTTTAAAGTATGTA
TCTTAACCTCAGTACCAAGGTTCCCTCTCAAAAAGAGGAGCTTCAGAGCCTTGTGCCTGA
AGTGTTCATCAAAAATTATCCTACAAAAGAATTTTATAGTGTTATTTACAGTTAGCCATA
GATTTCATTTTTTTGTGTGTATTCTTTATTTTATTCTAAAGCTAGAGTCCAAAAAATTGG
CACACTGTTGTTCTCTGATTTAACAACCTATTGTAACACTAGCTTACTTATAACAAACAT
CTTGTTTCTTAAAAAGAGCTAAGAAACCTTGAAGATGCTTTATCATAGTAAGAAGTTGTA
ATAAAAAATAAAAACCATGTTAAAAAACACCTACAGCACCCGGGATTCCCAGGCGGTCTC
CCATC
> SLs+outron
------------------------------------------------------------
------------------------------------------------------------
------------------------------------------------------------
------------------------------------------------------------
------------------------------------------------------------
------------------------------------------------------------
------------------------------------------------------------
------------------------------------------------------------
------------------------------------------------------------
-------------------------GAAGCTTATTAATAAGTACTATCAATTTGTTTAAA
GTATGTAACTTAACCATAATACTATGGTTTCCTCTATAGAAGAGGTACCTCAGAGCCTTG
CGCGTGAAG---------------------------------------------------
------------------------------------------------------------
------------------------------------------------------------
------------------------------------------------------------
------------------------------------------------------------
------------------------------------------------------------
------------------GAAGCTTATAATTGAGTAGTTTCAATTTGTTTAAAGTATGTA
TCTTAACCTCAGTACCAAGGTTCCCTCTCAAAAAGAGGAGCTTCAGAGCCTTGTGCCTGA
AG----------------------------------------------------------
------------------------------------------------------------
------------------------------------------------------------
------------------------------------------------------------
------------------------------------------------------------
-----
> SLs
------------------------------------------------------------
------------------------------------------------------------
------------------------------------------------------------
------------------------------------------------------------
------------------------------------------------------------
------------------------------------------------------------
------------------------------------------------------------
------------------------------------------------------------
------------------------------------------------------------
-------------------------GAAGCTTATTAATAAGTACTATCAATTTGTTTAAA
------------------------------------------------------------
------------------------------------------------------------
------------------------------------------------------------
------------------------------------------------------------
------------------------------------------------------------
------------------------------------------------------------
------------------------------------------------------------
------------------GAAGCTTATAATTGAGTAGTTTCAATTTGTTTAAA-------
------------------------------------------------------------
------------------------------------------------------------
------------------------------------------------------------
------------------------------------------------------------
------------------------------------------------------------
------------------------------------------------------------
-----
> 5s
GATCGGACGACAACTGGGGTGTTCAACGTGATATGGTCGTAGGC----------------
------------------------------------------------------------
------------------------------------------------------------
------------------------------------------------------------
------------------------------------------------------------
------------------------------------------------------------
------------------------------------------------------------
------------------------------------------------------------
------------------------------------------------------------
------------------------------------------------------------
------------------------------------------------------------
------------------------------------------------------------
------------------------------------------------------------
------------------------------------------------------------
------------------------------------------------------------
------------------------------------------------------------
------------------------------------------------------------
------------------------------------------------------------
------------------------------------------------------------
------------------------------------------------------------
------------------------------------------------------------
------------------------------------------------------------
------------------------------------------------------------
--------------------------ACACCTACAGCACCCGGGATTCCCAGGCGGTCTC
CCATC
> Primers 5s
GATCGGACGAGAACBGGTG-----------------------------------------
------------------------------------------------------------
------------------------------------------------------------
------------------------------------------------------------
------------------------------------------------------------
------------------------------------------------------------
------------------------------------------------------------
------------------------------------------------------------
------------------------------------------------------------
------------------------------------------------------------
------------------------------------------------------------
------------------------------------------------------------
------------------------------------------------------------
------------------------------------------------------------
------------------------------------------------------------
------------------------------------------------------------
------------------------------------------------------------
------------------------------------------------------------
------------------------------------------------------------
------------------------------------------------------------
------------------------------------------------------------
------------------------------------------------------------
------------------------------------------------------------
------------------------------------------------CCAGGCGGTCWC
CCATC
