# Supplementary material for: Careful with understudied phyla: The case of chaetognath
Source: BMC Evol Biol. 2008 Sep 17;8:251. doi: 10.1186/1471-2148-8-251 (PMC2566580; doi:10.1186/1471-2148-8-251)
Supplement: Additional file 1 — Examples of unrelated trans-spliced genes retrieved in the S. cephaloptera EST library. The presence of the TAC and TTT classes of splice-leaders is indicated for both ribosomal protein genes and other genes. [file 1471-2148-8-251-S1.xls]

## Sheet: Sheet1
	Splice-leader form
Gene	TAC	TTT	Clones ID
1) Ribosomal protein genes
RP L32	+	+	13YL04, 19YE11, 2YJ22, C1DG01, 22YG17, 12YN13, 2YO19, 29YA11, 13YF19, 20YI11, 11YL23
RP L22	+	+	6YO12, 8YP13, B1CC07, 2YH18, 11YM17, 5YO08, 20YG02, 6YP08, 6YD03, C1AB04, C1DE03, 7YL05, 2YI03, 26YK09, 4YF02, 24YB20, 6YO12, 8YP13, B1CC07, 2YH18, 11YM17, 5YO08, 20YG02, 6YP08, 6YD03, C1AB04, C1DE03, 7YL05, 2YI03, 26YK09, 4YF02, 24YB20, 12YF04
RP L14	+	+	23YO05, 11YG09, 9YP18, 6YJ22, 2YL13, 28YC06, 15YO15, 30YE21, 6YN24, 28YC06, 15YO15, 30YE21, 6YN24
RP S15	+	+	13YE16, 29YL14, 12YK15, 6YJ03, 3YO02, 27YL09, 15YM01, 3YN19, 11YE04, 22YF13, 19YG19, 7YO02, 14YM02, 29YF14, 7YF16, 28YI05
RP S21	+	+	28YG10, 28YO16, 30YC15, 18YD09, 15YJ23, 17YH08, 18YI11, 26YK20, 29YM04, 8YA21, 20YD21, 23YC13, 2YD03
RP LA1	-	+	22YD09, 24YH10, 19YA07, A1DG11, 11YB03
RP S13	+	+	20YB17, 27YP19, 18YC10, A1BC07, 9YI24, 27YG09, 25YN17, 20YL17, 22YI23, 25YK17, 25YD14, 19YA20, 29YN09, 10YC15
RP L11	-	+	C1CA04, 16YN05, 28YM07, 12YI04, 15YN17, 24YI23
2) Non ribosomal genes
Histidine triad nucleotide-binding protein 1	-	+	10YM17, 7YO05, 11YE05, 1BB04, 9YH07
ADP-ribosylation factor-like protein 8B	-	+	24YF21, 28YF09, 23YL18, 1CE09, 22YL24
Histone H3.3	+	+	17YA22, 28YE07, 30YP11, 25YK10, CA1CF03, 2YH10, 13YK11, 9YI10, 15YF09, 20YM01, 24YG02, 4YJ05, 22YA23, 19YM14, 20YF02, 26YD05, 11YJ23, 4YC06, 2YH13,
Proliferating cell nuclear antigen	+	+	1CC08, 19YE18, 28YJ13, CA1BH10, 30YL18,
