# Supplementary material for: Careful with understudied phyla: The case of chaetognath
Source: BMC Evol Biol. 2008 Sep 17;8:251. doi: 10.1186/1471-2148-8-251 (PMC2566580; doi:10.1186/1471-2148-8-251)
Supplement: Additional file 2 — Structure of the ribosomal protein S8 gene with alignment of used primers, transcript sequences from the EST library and genomic sequence deduced from sequencing of PCR products. The alignment especially stresses the absence of the splice-leader sequence from the 5'UTR and upstream promoter region. [file 1471-2148-8-251-S2.fast]

>S82R
----------------------------------------------------------------------------
----------------------------------------------------------------------------
----------------------------------------------------------------------------
----------------------------------------------------------------------------
----------------------------------------------------------------------------
----------------------------------------------------------------------------
----------------------------------------------------------------------------
----------------------------------------------------------------------------
----------------------------------------------------------------------------
----------------------------------------------------------------------------
----------------------------------------------------------------------------
----------------------------------------------------------------------------
----------------------------------------------------------------------------
----------------------------------------------------------------------------
----------------------------------------------------------------------------
----------------------------------------------------------------------------
----------------------------------------------------------------------------
----------------------------------------------------------------------------
----------------------------------------------------------------------------
----------------------------------------------------------------------------
----------------------------------------------------------------------------
---------------------------------GTTCTAAATTGAGCGAAGCCG----------------------
----------------------------------------------------------------------------
----------------------------------------------------------------------------
----------------------------------------------------------------------------
----------------------------------------------------------------------------
----------------------
>S8-2F2
----------------------------------------------------------------------------
----------------------------------------------------------------------------
----------------------------------------------------------------------------
----------------------------------------------------------------------------
----------------------------------------------------------------------------
----------------------------------------------------------------------------
----------------------------------------------------------------------------
----------------------------------------------------------------------------
----------------------------------------------------------------------------
------------------------------------------TGAACTCTCGGGGTCCTGAG--------------
----------------------------------------------------------------------------
----------------------------------------------------------------------------
----------------------------------------------------------------------------
----------------------------------------------------------------------------
----------------------------------------------------------------------------
----------------------------------------------------------------------------
----------------------------------------------------------------------------
----------------------------------------------------------------------------
----------------------------------------------------------------------------
----------------------------------------------------------------------------
----------------------------------------------------------------------------
----------------------------------------------------------------------------
----------------------------------------------------------------------------
----------------------------------------------------------------------------
----------------------------------------------------------------------------
----------------------------------------------------------------------------
----------------------
>S8_CR952852
----------------------------------------------------------------------------
----------------------------------------------------------------------------
----------------------------------------------------------------------------
----------------------------------------------------------------------------
----------------------------------------------------------------------------
----------------------------------------------------------------------------
----------------------------------------------------------------------------
----------------------------------------------------------------------------
----------------------------------------------------------------GGAAGCTTATAA
TTGAGTAGTTTCAATTTGTTTAAAATATATCCGTTTAAGCTTTGAACTCTCGGGGTCCTGAGGATGGGGATTTCAC
AGGCGAAATGGCACTAGAAGCGGAAGACGGGGGGGAAGCGGCCCACCTACAAGAAGAAGCGCAAGTATGAAATGGG
TCGACCCGCATCCATGACCAAGATTGGCTCCTACCGCGTCCATCTGGTCCGGGTCAGAGGTGGCAACATCAAACGA
AGGGCCCTTAG-----------------------------------------------------------------
----------------------------------------------------------------------------
----------------------------------------------------------------------------
----------------------------------------------------------------------------
----------------------------------------------------------ATTGGACACTGGGAACTT
TTCGTGGGGTTCGGAGGCGATCTCCCGAAAGGCCCGCATCATCGACACCGTCTACAACGCAAGTAACAACGAGCTC
GTCCGCACCAAAACCCTCGTCAAGAACGCCATCATCTCTATTGACGCGACACCCTTCAGGCAGTGGTACGAAGCCC
ACTACGCCTTGCCGCTCAGTAGGAAGAAGG----------------------------------------------
----------------------------------------------------------------------------
---------------------------------GTTCTAAATTGAGCGAAGCCGATGAGGCGCTGTTCAACAAGAA
ACATCCCAAGAAGACCCAGAAGAAATACGATGATCGACGGAAAACGGCCAAGGTGGATCCTCTGTTGGAGGAACAG
TTCCAAACGGGTCGCATCCTGGCGGCGATCTCATCTCGCCCCGGCCAAGTCGGTCGCGCCGACGGATACGTCCTCG
AAGGCAAAGAGCTCGAGTTCTACATCAGGAAACTCAAGGCGAAGAAGGGAAAGTGATTACATCTACCGATTGCTCG
ATCGCTCGCTCTCAAAGTTCTTGAACGTTCCGTCGACGTTGTTCCCATCGTGTTTCCGCGTCCTCCTTCCATTCAT
CTCTCGTCGGGCCGTTTTCAAA
>S8_CR953783
----------------------------------------------------------------------------
----------------------------------------------------------------------------
----------------------------------------------------------------------------
----------------------------------------------------------------------------
----------------------------------------------------------------------------
----------------------------------------------------------------------------
----------------------------------------------------------------------------
----------------------------------------------------------------------------
----------------------------------------------------------------GGAAGCTTATAA
TTGAGTAGTTTCAATTTGTTTAAAATATATCCGTTTAAGCTTTGAACTCTCGGGGTCCTGAGGATGGGGATTTCAC
AGGCGAAATGGCACTAGAAGCGGAAGACGGGGGGGAAGCGGCCCACCTACAAGAAGAAGCGCAAGTATGAAATGGG
TCGACCCGCATCCATGACCAAGATTGGCTCCTACCGCGTCCATCTGGTCCGGGTCAGAGGTGGCAACATCAAACGA
AGGGCCCTTAG-----------------------------------------------------------------
----------------------------------------------------------------------------
----------------------------------------------------------------------------
----------------------------------------------------------------------------
----------------------------------------------------------ATTGGACACTGGGAACTT
TTCGTGGGGTTCGGAGGCGATCTCCCGAAAGGCCCGCATCATCGACACCGTCTACAACGCAAGTAACAACGAGCTC
GTCCGCACCAAAACCCTCGTCAAGAACGCCATCATCTCTATTGACGCGACACCCTTCAGGCAGTGGTACGAAGCCC
ACTACGCCTTGCCGCTCAGTAGGAAGAAGG----------------------------------------------
----------------------------------------------------------------------------
---------------------------------GTTCTAAATTGAGCGAAGCCGATGAGGCGCTGTTCAACAAGAA
ACATCCCAAGAAGACCCAGAAGAAATACGATGATCGACGGAAAACGGCCAAGGTGGATCCTCTGTTGGAGGAACAG
TTCCAAACGGGTCGCATCCTGGCGGCGATCTCATCTCGCCCCGGCCAAGTCGGTCGCGCCGACGGATACGTCCTCG
AAGGCAAAGAGCTCGAGTTCTACATCAGGAAACTCAAGGCGAAGAAGGGAAAGTGATTACATCTACCGATTGCTCG
ATCGCTCGCTCTCAAAGTTCTTGAACGTTCCGTCGACGTTGTTCCCATCGCGCCAAATTGAGCGAAGCGG------
----------------------
>S8_CR952219
----------------------------------------------------------------------------
----------------------------------------------------------------------------
----------------------------------------------------------------------------
----------------------------------------------------------------------------
----------------------------------------------------------------------------
----------------------------------------------------------------------------
----------------------------------------------------------------------------
----------------------------------------------------------------------------
----------------------------------------------------------------GGAAGCTTATTA
TTAAGTACTACCAATTTGTTTAAAATATATCCGTTTAAGCTTTGAACTCTCGGGGTCCTGAGGATGGGGATTTCAC
AGGCGAAATGGCACAAGAAGCGGAAGACGGGGGGGAAGCGGCCCACCTACAAGAAGAAGCGCAAGTATGAAATGGG
TCGACCCGCATCCATGACCAAGATTGGCTCCTACCGCGTCCATCTGGTCCGGGTCAGAGGTGGCAACATCAAACGA
AGGGCCCTTAG-----------------------------------------------------------------
----------------------------------------------------------------------------
----------------------------------------------------------------------------
----------------------------------------------------------------------------
----------------------------------------------------------ATTGGACACTGGGAACTT
TTCGTGGGGTTCGGAGGCGATCTCCCGAAAGGCCCGCATCATCGACACCGTCTACAACGCAAGTAACAACGAGCTC
GTCCGCACCAAAACCCTCGTCAAGAACGCCATCATCTCTATTGACGCGACACCCTTCAGGCAGTGGTACGAAGCCC
ACTACGCTTTGCCGCTCAGTAGGAAGAAGG----------------------------------------------
----------------------------------------------------------------------------
---------------------------------GTTCTAAATTGAGCGAAGCCGATGAGGCGCTGTTCAACAAGAA
ACATCCCAAGAAGACCCAGAAGAAATACGATGATCGACGGAAAACGGCCAAGGTGGATCCTCTGTTGGAGGAACAG
TTCCAAACGGGTCGCATCCTGGCGGCGATCTCATCTCGACCCGGCCAAGTCGGTCGCGCCGACGGATACGTCCTCG
AAGGCAAAGAGCTCGAGTTCTACATCAGGAAACTCAAGGCGAAGAAG-----------------------------
----------------------------------------------------------------------------
----------------------
>S8_CR953331
----------------------------------------------------------------------------
----------------------------------------------------------------------------
----------------------------------------------------------------------------
----------------------------------------------------------------------------
----------------------------------------------------------------------------
----------------------------------------------------------------------------
----------------------------------------------------------------------------
----------------------------------------------------------------------------
----------------------------------------------------------------GGAAGCTTATTA
TTAAGTACTACCAATTTGTTTAAAATATATCCGTTTAAGCTTTGAACTCTCGGGGTCCTGAGGATGGGGATTTCAC
AGGCGAAATGGCACAAGAAGCGGAAGACGGGGGGGAAGCGGCCCACCTACAAGAAGAAGCGCAAGTATGAAATGGG
TCGACCCGCATCCATGACCAAGATTGGCTCCTACCGCGTCCATCTGGTCCGGGTCAGAGGTGGCAACATCAAACGA
AGGGCCCTTAG-----------------------------------------------------------------
----------------------------------------------------------------------------
----------------------------------------------------------------------------
----------------------------------------------------------------------------
----------------------------------------------------------ATTGGACACTGGGAACTT
TTCGTGGGGTTCGGAGGCGATCTCCCGAAAGGCCCGCATCATCGACACCGTCTACAACGCAAGTAACAACGAGCTC
GTCCGCACCAAAACCCTCGTCAAGAACGCCATCATCTCTATTGACGCGACACCCTTCAGGCAGTGGTACGAAGCCC
ACTACGCCTTGCCGCTCAGTAGGAAGAAGG----------------------------------------------
----------------------------------------------------------------------------
---------------------------------GTTCTAAATTGAGCGAAGCCGATGAGGCGCTGTTCAACAAGAA
ACATCCCAAGAAGACCCAGAAGAAATACGATGATCGACGGAAAACGGCCAAGGTGGATCCTCTGTTGGAGGAACAG
TTCCAAACGGGTCGCATCCTGGCGGCGATCTCATCTCGCCCCGGCCAAGTCGGTCGCGCCGACGGATACGTCCTCG
AAGGCAAAGAGCTCGAGTTCTACATCAGGAAACTCAAGGCGAAAAAGGGAAAGTGATTACATCTACCGATTGCTCG
ATCGCTCGCT------------------------------------------------------------------
----------------------
>S8_CR952138
----------------------------------------------------------------------------
----------------------------------------------------------------------------
----------------------------------------------------------------------------
----------------------------------------------------------------------------
----------------------------------------------------------------------------
----------------------------------------------------------------------------
----------------------------------------------------------------------------
----------------------------------------------------------------------------
----------------------------------------------------------------GGAAGCTTATTA
TTAAGTACTACCAATTTGTTTAAAATATATCCGTTTAAGCTTTGAACTCTCGGGGTCCTGAGGATGGGGATTTCAC
AGGCGAAATGGCACAAGAAGCGGAAGACGGGGGGGAAGCGGCCCACCTACAAGAAGAAGCGCAAGTATGAAATGGG
TCGACCCGCATCCATGACCAAGATTGGCTCCTACCGCGTCCATCTGGTCCGGGTCAGAGGTGGCAACATCAAACGA
AGGGCCCTTAG-----------------------------------------------------------------
----------------------------------------------------------------------------
----------------------------------------------------------------------------
----------------------------------------------------------------------------
----------------------------------------------------------ATTGGACACTGGGAACTT
TTCGTGGGGTTCGGAGGCGATCTCCCGAAAGGCCCGCATCATCGACACCGTCTACAACGCAAGTAACAACGAGCTC
GTCCGCACCAAAACCCTCGTCAAGAACGCCATCATCTCTATTGACGCGACACCCTTCAGGCAGTGGTACGAAGCCC
ACTACGCCTTGCCGCTCAGTAGGAAGAAGG----------------------------------------------
----------------------------------------------------------------------------
---------------------------------GTTCTAAATTGAGCGAAGCCGATGAGGCGCTGTTCAACAAGAA
ACATCCCAAGAAGACCCAGAAGAAATACGATGATCGACGGAAAACGGCCAAGGTGGATCCTCTGTTGGAGGAACAG
TTCCAAACGGGTCGCATCCTGGCGGCGATCTCATCTCGCCCCGGCCAAGTCGGTCGCGCCGACGGATACGTCCTCG
AAGGTAAAGAGCTCGAGTTCTACAT---------------------------------------------------
----------------------------------------------------------------------------
----------------------
>S8_CR952189
----------------------------------------------------------------------------
----------------------------------------------------------------------------
----------------------------------------------------------------------------
----------------------------------------------------------------------------
----------------------------------------------------------------------------
----------------------------------------------------------------------------
----------------------------------------------------------------------------
----------------------------------------------------------------------------
----------------------------------------------------------------GGAAGCTTATTA
TTAAGTACTACCAATTTGTTTAAAATATATCCGTTTAAGCTTTGAACTCTCGGGGTCCTGAGGATGGGGATTTCAC
AGGCGAAATGGCACAAGAAGCGGAAGACGGGGGGGAAGCGGCCCACCTACAAGAAGAAGCGCAAGTATGAAATGGG
TCGACCCGCATCCATGACCAAGATTGGCTCCTACCGCGTCCATCTGGTCCGGGTCAGAGGTGGCAACATCAAACGA
AGGGCCCTTAG-----------------------------------------------------------------
----------------------------------------------------------------------------
----------------------------------------------------------------------------
----------------------------------------------------------------------------
----------------------------------------------------------ATTGGACACTGGGAACTT
TTCGTGGG-TTCGGAGGCGATCTCCCGAAAGGCCCGCATCATCGACACCGTCTACAACGCAAGTAACAACGAGCTC
GTCCGCACCAAAACCCTCGTCAAGAACGCCATCATCTCTATTGACGCGACACCCTTCAGGCAGTGGTACGAAGCCC
ACTACGCCTTGCCGCTCAGTAGGAAGAAGG----------------------------------------------
----------------------------------------------------------------------------
---------------------------------GTTCTAAATTGAGCGAAGCCGATGAGGCGCTGTTCAACAAGAA
ACATCCCAAGAAGACCCAGAAGAAATACGATGATCGACGGAAAACGGCCAAGGTGGATCCTCTGTTGGAGGAACAG
TTCCAAACGGGTCGCATCCTTGCGGCGATCTCATCTCGCCCCGGCCAAGTCGGTCGCGCCGACGGATACGTCCTCG
AAGGCAAAGAGCTCGAGTTCTACATCAGGAAACTCAAGGCGAAGAACGGAAAGTGATTACATCTACCGATTGC---
----------------------------------------------------------------------------
----------------------
>S8-2_gDNA
----------------------------------------------------------------------------
----------------------------------------------------------------------------
----------------------------------------------------------------------------
----------------------------------------------------------------------------
----------------------------------------------------------------------------
----------------------------------------------------------------------------
----------------------------------------------------------------------------
----------------------------------------------------------------------------
----------------------------------------------------------------------------
------------------------------------------TGAACTCTCGGGGTCCTGAGGATGGGGATTTCAC
AGGCGAAATGGCACAAGAAGCGGAAGACGGGGGGGAAGCGGCCCACCTACAAGAAGAAGCGCAAGTATGAAATGGG
TCGACCCGCATCCATGACCAAGATTGGCTCCTACCGCGTCCATCTGGTCCGGGTCAGAGGTGGCAACATCAAACGA
AGGGCCCTTAGGTGAGCGAGTCGAAGAATAATGCAAAGTTAGAGTTGAGAGAATTGTTAGAATTGATTGCTATTGA
CCTGGTTTTTTGTACGTTTACGTAAAATTAATGCTAGTCAGGAAGTATAATTTTTTTTAAAACTAATATGAATTTC
TGTTTTAAAAGCTTCACCAAATGTTTAGTTAATTTTAAGTATGTTTGAAGCTTAACCTTTACGGACGTCGAACGAG
TTTCATTTTTTCGTTATGTAAAATTCGTGACAGAGTTGCAGTCAAACAGAAGCCTTTTTGAACCTTAAACTTAAAG
TATGTATAAACATGCATTATACCACATTCCTCATGCTGGATTTGTCTGTTTTGTCTAGATTGGACACTGGGAACTT
TTCGTGGGGTTCGGAGGCGATCTCCCGAAAGGCCCGCATCATCGACACCGTCTACAACGCAAGTAACAACGAGCTC
GTCCGCACCAAAACCCTCGTCAAGAACGCCATCATCTCTATTGACGCGACACCCTTCAGGCAGTGGTACGAAGCCC
ACTACGCCTTGCCGCTCAGTAGGAAGAAGGTAAATTCTTAAATATATGAAATATTTTTTGAAGCAATATACTAACT
GTAACTTTGAGAGCATCTATCACCAACTTTCAATCGGTTAGTTATTTTATTTAAGGATTAACTTACGCATCTATGC
TTGTACGTAGTTCCTTTTTGTATAACTGTTTCAGTTCTAAATTGAGCGAAGCCG----------------------
----------------------------------------------------------------------------
----------------------------------------------------------------------------
----------------------------------------------------------------------------
----------------------------------------------------------------------------
----------------------
>Upstream_gDNA_var2
GCCTTAAGGCCTATGAAACTCCGAGGATCCAACTTTTTGGAACGCCATGGGTCGTGGTCGAGGCGCCCTTCCGACG
ACTGTCGGAAGAGGAGCCTTTCCGACGTCCTTGGGAAGAGGCGCCCTTGTAGGTCCTCTTCACGTCCACCGCCGGG
ATTTGCCCCCAGAACGCCGCCGGGATTTGGCGGACTTCCATGCTCGATCGATCGATCGGCTGGCAGTGGCGAATCC
ATGATCGGATTGCAGCGATCCTTTGATGAAATGGGGTTTGAAAACAAATCAAAACCAAAATGGGGCTGAAACGCAA
AGCGGACTAGTCTCATCGGCCGTTTTGGTTTCTTTCCGTCACGAAATGATTCCTGCTGGTCTGATTATAATGGGGG
GGGGGGTCGAGCTTCGATCCACCTACCCTTTTGGGTCTTCCGTTTGTTTAATTCGGCACCTATCCTGTATAAATAA
TATTGGGCGGGGGTTTGGCTTCCGTGAAATATGTATTTTAAATGCAATTTATTTAGACTGATTTCCGTAAATTGTA
AATGAAATTATATTTTCGATTCATTTTTCCAACTTTGATAAACAAATTTGGATTCTTTGTTGTTGGAAAATTCCTG
TCTTTAATTATTTCTCTTTTGTTATGAAATCCTTTCGTGTCCCAATTTCTTTGTAATTTTATTTGTTTTAATTTTG
TCCCCGCTTTAAAATTGTTTTCAGATATATCCGTTTAAGCTTTGAACTCTCGGGGTCCTGAGGATGGGGATTTCAC
AGGCGAAATGGCACAAGAAGCGGAAGACGG----------------------------------------------
----------------------------------------------------------------------------
----------------------------------------------------------------------------
----------------------------------------------------------------------------
----------------------------------------------------------------------------
----------------------------------------------------------------------------
----------------------------------------------------------------------------
----------------------------------------------------------------------------
----------------------------------------------------------------------------
----------------------------------------------------------------------------
----------------------------------------------------------------------------
----------------------------------------------------------------------------
----------------------------------------------------------------------------
----------------------------------------------------------------------------
----------------------------------------------------------------------------
----------------------------------------------------------------------------
----------------------
>Primers_PCR_upstream_var2
GCCTTAAGGCCTANGARMSNCCNAG---------------------------------------------------
----------------------------------------------------------------------------
----------------------------------------------------------------------------
----------------------------------------------------------------------------
----------------------------------------------------------------------------
----------------------------------------------------------------------------
----------------------------------------------------------------------------
----------------------------------------------------------------------------
----------------------------------------------------------------------------
-------------------------------------------------------------GGATGGGGATTTCAC
AGGC-------CACAAGAAGCGGAAGACGG-----------------------------CGCAAGTATGAAATGGG
TCG------------------------------------------------GGTCAGAGGTGGCAACATCA-----
----------------------------------------------------------------------------
----------------------------------------------------------------------------
----------------------------------------------------------------------------
----------------------------------------------------------------------------
----------------------------------------------------------------------------
----------------------------------------------------------------------------
----------------------------------------------------------------------------
----------------------------------------------------------------------------
----------------------------------------------------------------------------
----------------------------------------------------------------------------
----------------------------------------------------------------------------
----------------------------------------------------------------------------
----------------------------------------------------------------------------
----------------------------------------------------------------------------
----------------------
>Primer_TAC
----------------------------------------------------------------------------
----------------------------------------------------------------------------
----------------------------------------------------------------------------
----------------------------------------------------------------------------
----------------------------------------------------------------------------
----------------------------------------------------------------------------
----------------------------------------------------------------------------
----------------------------------------------------------------------------
-----------------------------------------------------------------GAAGCTTATTA
TTAAGTACTAC-----------------------------------------------------------------
----------------------------------------------------------------------------
----------------------------------------------------------------------------
----------------------------------------------------------------------------
----------------------------------------------------------------------------
----------------------------------------------------------------------------
----------------------------------------------------------------------------
----------------------------------------------------------------------------
----------------------------------------------------------------------------
----------------------------------------------------------------------------
----------------------------------------------------------------------------
----------------------------------------------------------------------------
----------------------------------------------------------------------------
----------------------------------------------------------------------------
----------------------------------------------------------------------------
----------------------------------------------------------------------------
----------------------------------------------------------------------------
----------------------
>Primer_TTT
----------------------------------------------------------------------------
----------------------------------------------------------------------------
----------------------------------------------------------------------------
----------------------------------------------------------------------------
----------------------------------------------------------------------------
----------------------------------------------------------------------------
----------------------------------------------------------------------------
----------------------------------------------------------------------------
-----------------------------------------------------------------GAAGCTTATAA
TTGAGTAGTTT-----------------------------------------------------------------
----------------------------------------------------------------------------
----------------------------------------------------------------------------
----------------------------------------------------------------------------
----------------------------------------------------------------------------
----------------------------------------------------------------------------
----------------------------------------------------------------------------
----------------------------------------------------------------------------
----------------------------------------------------------------------------
----------------------------------------------------------------------------
----------------------------------------------------------------------------
----------------------------------------------------------------------------
----------------------------------------------------------------------------
----------------------------------------------------------------------------
----------------------------------------------------------------------------
----------------------------------------------------------------------------
----------------------------------------------------------------------------
----------------------
>SL_TAC
----------------------------------------------------------------------------
----------------------------------------------------------------------------
----------------------------------------------------------------------------
----------------------------------------------------------------------------
----------------------------------------------------------------------------
----------------------------------------------------------------------------
----------------------------------------------------------------------------
----------------------------------------------------------------------------
----------------------------------------------------------------GGAAGCTTATTA
TTAAGTACTACCAATTTGTTTAAA----------------------------------------------------
----------------------------------------------------------------------------
----------------------------------------------------------------------------
----------------------------------------------------------------------------
----------------------------------------------------------------------------
----------------------------------------------------------------------------
----------------------------------------------------------------------------
----------------------------------------------------------------------------
----------------------------------------------------------------------------
----------------------------------------------------------------------------
----------------------------------------------------------------------------
----------------------------------------------------------------------------
----------------------------------------------------------------------------
----------------------------------------------------------------------------
----------------------------------------------------------------------------
----------------------------------------------------------------------------
----------------------------------------------------------------------------
----------------------
>SL_TTT
----------------------------------------------------------------------------
----------------------------------------------------------------------------
----------------------------------------------------------------------------
----------------------------------------------------------------------------
----------------------------------------------------------------------------
----------------------------------------------------------------------------
----------------------------------------------------------------------------
----------------------------------------------------------------------------
----------------------------------------------------------------GGAAGCTTATAA
TTGAGTAGTTTCAATTTGTTTAAA----------------------------------------------------
----------------------------------------------------------------------------
----------------------------------------------------------------------------
----------------------------------------------------------------------------
----------------------------------------------------------------------------
----------------------------------------------------------------------------
----------------------------------------------------------------------------
----------------------------------------------------------------------------
----------------------------------------------------------------------------
----------------------------------------------------------------------------
----------------------------------------------------------------------------
----------------------------------------------------------------------------
----------------------------------------------------------------------------
----------------------------------------------------------------------------
----------------------------------------------------------------------------
----------------------------------------------------------------------------
----------------------------------------------------------------------------
----------------------
