# Supplementary material for: Careful with understudied phyla: The case of chaetognath
Source: BMC Evol Biol. 2008 Sep 17;8:251. doi: 10.1186/1471-2148-8-251 (PMC2566580; doi:10.1186/1471-2148-8-251)
Supplement: Additional file 3 — Description of the composite taxa employed in phylogenomic analysis. The amount of missing data was determined for the final Gblocked alignment of 12,764 amino acid positions. p-values are from the chi-square test, which tests whether the amino acid composition of each sequence is identical to the average amino acid composition of the whole alignment. The number of species included in the taxons is specified, as well as the name of the principal species. [file 1471-2148-8-251-S3.xls]

## Sheet: Feuil1
Taxon	Missing	p-values*	#Species	Species
Demospongia	0.00752115	0.899	2	Suberites domuncula, Reniera sp.
Homoscleromorpha*	0.467408	0.0188	1	Oscarella carmella
Anthozoa	0.0399561	0.9424	2	Acropora millepora, Nematostella vectensis
Hydrozoa	0.00109683	0.2103	3	Hydra magnipapillata, Hydractinia echinata, Podocoryne carnea
Cephalochordata	0.0112034	0.9053	1	Branchiostoma floridae
Urochordata	0.015199	0.5458	1	Ciona intestinalis
Craniata	0	0.989	16	Homo sapiens, Danio rerio, Ictalurus punctatus, Xenopus laevis, Mus musculus
Echinodermata	0.0166092	0.9993	5	Paracentrotus lividus, Strongylocentrotus purpuratus, Asterina pectinifera, Hemicentrotus pulcherrimus, Heliocidaris erythrogramma
Hemichordata	0.00885302	0.9935	1	Saccoglossus kowalevskii
Xenoturbella	0.405829	0.7037	1	Xenortubella bocki
Chelicerata	0.00360389	0.9386	12	Rhipicephalus appendiculatus, Boophilus microplus, Mesobuthus gibbosus, Amblyomma americanum, Cupiennius salei, Ornithodoros porcinus
Crustacea	0.0178627	0.935	13	Litopenaeus vannamei, Penaeus monodon, Callinectes sapidus, Marsupenaeus japonicus, Homarus americanus
Priapulida	0.570746	0.4046	1	Priapulus caudatus
Tardigrada	0.243106	0.2559	1	Hypsibius dujardini
Nematoda	0.0232686	0.8757	25	Ascaris suum, Litomosoides sigmodontis, Pristionchus pacificus, Meloidogyne incognita, Haemonchus contortus, Trichinella spiralis
Platyhelminthes	0.00517079	0.3143	11	Macrostomum lignano, Echinococcus granulosus, Schistosoma japonicum, Schistosoma mansoni, Schmidtea mediterranea, Dugesia japonica, Clonorchis sinensis
Annelida	0.0223284	0.9758	2	Platynereis dumerilii, Lumbricus rubellus
Mollusca	0.0276559	0.9091	16	Chlamys farreri, Aplysia californica, Crassostrea virginica, Crassostrea gigas, Argopecten irradians
Insecta	0.00289878	0.9841	13	Spodoptera frugiperda, Nasonia vitripennis, Aedes aegypti, Bombyx mori, Drosophila willistoni
Chaetognatha	0.0566437	0.9056	2	Spadella cephaloptera, Flaccisagitta enflata
* p-values were from the chi-square test, which tests whether the amino acid composition of each sequence is identical to the average amino acid composition of the whole alignment. Homoscleromorphs is the only taxon that failed to pass this test.
