# Supplementary material for: Careful with understudied phyla: The case of chaetognath
Source: BMC Evol Biol. 2008 Sep 17;8:251. doi: 10.1186/1471-2148-8-251 (PMC2566580; doi:10.1186/1471-2148-8-251)
Supplement: Additional file 4 — List of ribosomal proteins available in the chaetognaths Flaccisagitta enflata (Fe) and Spadella cephaloptera (Sc) and their divergence rates. The molecular divergence of each alternative form is indicated as ML patristic distance to the root (assuming WAG+Γ4+I) as well as the content of best contig (least divergient of all species and variants), shorter contig (least divergent variant of S. cephaloptera) and longer contig (most divergent variant of S. cephaloptera). [file 1471-2148-8-251-S4.xls]

## Sheet: Feuil1
	Presence						ML Patristic Distance					Content
Marker#	Sc	Fe	Name	DeScription	#duplicates	#ESTs	Fe	Sc Form1	Sc Form2		All	Shorter	Longer
1	-	-	-	??
2	+	+	RL3	RL3	1		0.92495				Sc	Sc	Sc
3	+	+	RL5	RL5	1		1.09123				Fe	Sc	Sc
4	+	+	RL6	RL6	1	20	1.69224				Sc	Sc	Sc
5	+	+	RL7	RL7	2	35	1.00534	0.965596	0.899854		2_Sc	2_Sc	1_Sc
6	-	+	RL7a	RL7A	1		1.11384				Sc	Sc	Sc
7	-	+	RL8	RL8	1		0.595734				Sc	Sc	Sc
8	+	+	RL9	RL9	1		0.963745				Sc	Sc	Sc
9	+	-	RL10	RL10	1	31					Sc	Sc	Sc
10	+	+	RL10a	RL10A			0.803773				Sc	Sc	Sc
11	+	+	RL11	RL11	1	6	0.658204				Sc	Sc	Sc
12	-	+	RL12	RL12	1		0.734927				Fe	Sc	Sc
13	+	+	RL13	RL13	1		1.18419				Fe	Sc	Sc
14	+	+	RL13a	RL13A	2	12	1.28718	1.31544	1.21348		2_Sc	2_Sc	1_Sc
15	+	+	RL14	RL14	2	9	1.5323	1.57498	1.57498		Fe	1_Sc	1_Sc
16	+	+	RL15	RL15	2	2	0.596844	0.601353	0.61575		Fe	1_Sc	2_Sc
17	+	+	RL17	RL17	1		0.974883				Sc	Sc	Sc
18	+	+	RL18	RL18	1		0.835805				Fe	Sc	Sc
19	+	+	RL18a	RL18a/RL1X	1	17	1.19824				Sc	Sc	Sc
20	-	+	RL19	RL19	1		0.608483				Fe	Sc	Sc
21	+	+	RL21	RL21	2	8	1.57356	1.58345	1.53479		2_Sc	2_Sc	1_Sc
22	+	+	RL22	RL22	2	23	0.79911	0.815603	0.789557		2_Sc	2_Sc	1_Sc
23	+	+	RL23	RL23	1	6	0.457992				Sc	Sc	Sc
24	-	+	RL23a	RL23A/RL25	1		1.1499				Sc	Sc	Sc
25	+	+	RL24	RL24	1		1.50493				Sc	Sc	Sc
26	+	+	RL26	RL26	1		0.795698				Sc	Sc	Sc
27	+	-	RL27	RL27	2	42		0.899098	0.888105		2_Sc	2_Sc	1_Sc
28	+	+	RL27a	RL27a/RL2A/UBIQ	2	12	0.870122	0.826786	0.823068		2_Sc	2_Sc	1_Sc
29	+	-	RL28	RL28	1	7					Sc	Sc	Sc
30	+	-	RL29	RL29	1	12					Sc	Sc	Sc
31	+	+	RL30	RL30	2	36	0.47877	0.453296	0.498908		1_Sc	1_Sc	2_Sc
32	+	+	RL31	RL31	1	11	1.16076				Sc	Sc	Sc
33	+	+	RL32	RL32	2	11	0.953601	0.896704	0.896704		1_Sc	1_Sc	1_Sc
34	+	+	RL34	RL34	2	24	1.22282	1.25948	1.23506		Fe	2_Sc	1_Sc
35	+	+	RL35	RL35	2	27	0.822432	0.866885	0.905244		Fe	1_Sc	2_Sc
36	+	+	RL35a	RL35a	1		2.1939				Fe	Sc	Sc
37	+	-	RL36	RL36	2	57		1.05637	1.02195		2_Sc	2_Sc	1_Sc
38	+	+	RL36a	RL36a/RL44	2		0.6854	0.68984	0.686524		Fe	2_Sc	1_Sc
39	+	+	RL37	RL37	1	10	0.731806				Sc	Sc	Sc
40	+	+	RL37a	RL37a	1	9	0.742674				Fe	Sc	Sc
41	+	+	RL38	RL38	2	37	0.422462	0.413669	0.412932		2_Sc	2_Sc	1_Sc
42	+	+	RL39	RL39	1		0.252891				Sc	Sc	Sc
43	+	+	RL40	RL40/UBIQ	2	59	0.148055	0.239351	0.270942		Fe	1_Sc	2_Sc
44	+	+	RSa	RSA	1		1.823				Sc	Sc	Sc
45	+	+	RS2	RS2	1		1.27207				Sc	Sc	Sc
46	+	+	RS3	RS3	2	42	1.22234				Sc	Sc	Sc
47	-	+	RS3a	RS3A	1		0.755796				Sc	Sc	Sc
48	+	+	RS4	RS4	2	6	0.768595				Sc	Sc	Sc
49	-	-	No	??
50	-	+	RS6	RS6	1		0.905623				Sc	Sc	Sc
51	+	+	RS7	RS7	1						Sc	Sc	Sc
52	+	-	RS8	RS8	3	23		1.02937	1.04527		1_Sc	1_Sc	2_Sc
53	+	-	RS9	RS9	1	45					Sc	Sc	Sc
54	-	+	L7a	L7A	1		2.0377				Sc	Sc	Sc
55	+	+	RS11	RS11	1	27	1.42536				Fe	Sc	Sc
56	+	+	RS12	RS12	1		0.928201				Fe	Sc	Sc
57	+	+	RS13	RS13	2	14	0.366256	0.363507	0.356672		2_Sc	2_Sc	1_Sc
58	+	+	RS14	RS14	1	7	0.547637				Sc	Sc	Sc
59	+	+	RS15	RS15	2	16	0.435538	10.2951	11.6143		Fe	1_Sc	2_Sc
60	+	+	RS15a	RS15a/RS1A	2	21	0.574154	0.55884	0.55884		1_Sc	1_Sc	1_Sc
61	+	+	RS16	RS16	2	26	0.603347	0.488928	0.522733		1_Sc	1_Sc	2_Sc
62	+	+	RS17	RS17	2	30	2.32824	2.31924	2.3804		1_Sc	1_Sc	2_Sc
63	+	-	RS18	RS18	1						Sc	Sc	Sc
64	+	+	RS19	RS19	1	30	1.11638				Fe	Sc	Sc
65	+	+	RS20	RS20	1		0.649466				Sc	Sc	Sc
66	+	-	RS21	RS21	2	13		1.33244	1.30967		2_Sc	2_Sc	1_Sc
67	+	+	RS23	RS23	2	24	0.45916	0.432454	0.432454		1_Sc	1_Sc	1_Sc
68	+	-	RS24	RS24	2	14		0.978566	0.988932		1_Sc	1_Sc	2_Sc
69	+	+	RS25	RS25	2	17	1.38458	1.27612	1.26527		2_Sc	2_Sc	1_Sc
70	+	-	RS26	RS26	1						Sc	Sc	Sc
71	+	+	RS27	RS27	2	40	0.45806	0.420141	0.486514		1_Sc	1_Sc	2_Sc
72	+	+	RS27a	RS27a	1		0.412221				Fe	Sc	Sc
73	+	+	RS28	RS28	2	23	0.298919	0.409838	0.474779		Fe	1_Sc	2_Sc
74	+	+	RS29	RS29	1	37	0.970993				Fe	Sc	Sc
75	-	-	No
76	+	-	RP1	RP1/RLA1	1	6					Sc	Sc	Sc
77	+	-	RP2	RP2	1						Sc	Sc	Sc
78	+	+	RP0	RP0	1		1.23964				Sc	Sc	Sc
Species names: Sc, Sc cephaloptera and Fe, Fe enflata
