# Supplementary material for: Careful with understudied phyla: The case of chaetognath
Source: BMC Evol Biol. 2008 Sep 17;8:251. doi: 10.1186/1471-2148-8-251 (PMC2566580; doi:10.1186/1471-2148-8-251)
Supplement: Additional file 6 — PCR Primers and annealing conditions used for PCR experiments. [file 1471-2148-8-251-S6.xls]

## Sheet: Feuil1
	Name	Sequence	Tm (°C)
	TAC	GAAGCTTATTATTAAGTACTAC
	TTT	GAAGCTTATAATTGAGTAGTTT
	S82R	GTTCTAAATTGAGCGAAGCCG
	S8-2F2	TGAACTCTCGGGGTCCTGAG
	semi	GCCTTAAGGCCTANGARMSNCCNAG
	WS281	GGTCAGAGGTGGCAACATCA
	WS282	CGCAAGTATGAAATGGGTCG
	WS283	CACAAGAAGCGGAAGACGG
	5SFor	GATCGGACGAGAACBGGTG
	5SRev	GATGGGWGACCGCCTGG
